# Supplementary material for: In Silico Comparison Shows that the Pan-Genome of a Dairy-Related Bacterial Culture Collection Covers Most Reactions Annotated to Human Microbiomes
Source: Microorganisms. 2020 Jun 27;8(7):966. doi: 10.3390/microorganisms8070966 (PMC7409220; doi:10.3390/microorganisms8070966)
Supplement: Supplementary file 1 [file microorganisms-08-00966-s001.zip]

Archive with 10 entries (10 files):
- Supplementary_Figure_S1.docx
- Supplementary_Figure_S2.docx
- Supplementary_Figure_S3.docx
- Supplementary_Figure_S4.docx
- Supplementary_Figure_S5.docx
- Supplementary_Figure_S6.docx
- Supplementary_Table_S1.docx
- Supplementary_Table_S2.docx
- Supplementary_Table_S3.docx
- Supplementary_Table_S4.docx
